# Supplementary material for: ﻿Review of the genus Ectinogramma Thomson, 1864 (Coleoptera, Cerambycidae, Lamiinae, Agapanthiini)
Source: Zookeys. 2025 Jul 11;1244:239–48. doi: 10.3897/zookeys.1244.148097 (PMC12274892; doi:10.3897/zookeys.1244.148097)
Supplement: XML Treatment for Ectinogramma [file zookeys.1244.148097-treatment1.xml]

<!DOCTYPE tp:taxon-treatment
  PUBLIC "-//TaxonX//DTD Taxonomic Treatment Publishing DTD v0 20100105//EN" "tax-treatment-NSO.dtd">
<tp:taxon-treatment xmlns:tp="http://www.plazi.org/taxpub"><tp:treatment-meta><kwd-group><label>Taxon classification</label><kwd>
              <named-content content-type="kingdom">Animalia</named-content>
            </kwd><kwd>
              <named-content content-type="order">Coleoptera</named-content>
            </kwd><kwd>
              <named-content content-type="family">Cerambycidae</named-content>
            </kwd></kwd-group><mixed-citation publication-type="journal"><person-group><name><surname>Huang</surname><given-names>Gui-Qiang</given-names></name><name><surname>Li</surname><given-names>Yao-Lan</given-names></name><name><surname>Lu</surname><given-names>Hai-Jun</given-names></name><name><surname>Liu</surname><given-names>Dong-Shuo</given-names></name></person-group><article-title>﻿Review of the genus <italic><tp:taxon-name><tp:taxon-name-part taxon-name-part-type="genus" reg="Ectinogramma">Ectinogramma</tp:taxon-name-part></tp:taxon-name></italic> Thomson, 1864 (<tp:taxon-name><tp:taxon-name-part taxon-name-part-type="order">Coleoptera</tp:taxon-name-part></tp:taxon-name>, <tp:taxon-name><tp:taxon-name-part taxon-name-part-type="family">Cerambycidae</tp:taxon-name-part></tp:taxon-name>, <tp:taxon-name><tp:taxon-name-part taxon-name-part-type="subfamily">Lamiinae</tp:taxon-name-part></tp:taxon-name>, <tp:taxon-name><tp:taxon-name-part taxon-name-part-type="tribe">Agapanthiini</tp:taxon-name-part></tp:taxon-name>)</article-title><source>Zookeys</source><day>11</day><month>07</month><year>2025</year><volume>1244</volume><fpage>239</fpage><lpage>248</lpage><pub-id pub-id-type="doi">10.3897/zookeys.1244.148097</pub-id></mixed-citation></tp:treatment-meta><tp:nomenclature><label>﻿</label><tp:taxon-name>
            <object-id xmlns:xlink="http://www.w3.org/1999/xlink" content-type="arpha" xlink:type="simple">00752FE6-419D-5A7B-B2D3-428306EDF780</object-id>
            <tp:taxon-name-part taxon-name-part-type="genus" reg="Ectinogramma">Ectinogramma</tp:taxon-name-part>
          </tp:taxon-name><tp:taxon-authority>Thomson, 1864</tp:taxon-authority><tp:nomenclature-citation-list><tp:nomenclature-citation><tp:taxon-name>
                <tp:taxon-name-part taxon-name-part-type="genus" reg="Ectinogramma">Ectinogramma</tp:taxon-name-part>
              </tp:taxon-name><comment>Thomson, 1864: 96; <xref ref-type="bibr" rid="B10">Pascoe 1866</xref>; <xref ref-type="bibr" rid="B9">Lacordaire 1872</xref>: 692, 700; <xref ref-type="bibr" rid="B7">Gemminger and Harold 1873</xref>: 3131; <xref ref-type="bibr" rid="B1">Aurivillius 1923</xref>: 359; <xref ref-type="bibr" rid="B4">Breuning 1961</xref>: 202 (catalogue). Type species: <tp:taxon-name><tp:taxon-name-part taxon-name-part-type="genus" reg="Ectinogramma">Ectinogramma</tp:taxon-name-part><tp:taxon-name-part taxon-name-part-type="species" reg="isosceloides">isosceloides</tp:taxon-name-part></tp:taxon-name> Thomson, 1864.</comment></tp:nomenclature-citation><tp:nomenclature-citation><tp:taxon-name>
                <tp:taxon-name-part taxon-name-part-type="genus" reg="Spinogramma">Spinogramma</tp:taxon-name-part>
              </tp:taxon-name><comment>Breuning, 1947: 61; <xref ref-type="bibr" rid="B4">Breuning 1961</xref>: 202 (catalogue). Type species: <tp:taxon-name><tp:taxon-name-part taxon-name-part-type="genus" reg="Spinogramma">Spinogramma</tp:taxon-name-part><tp:taxon-name-part taxon-name-part-type="species" reg="ochreovittata">ochreovittata</tp:taxon-name-part></tp:taxon-name> Breuning, 1947, syn. nov.</comment></tp:nomenclature-citation></tp:nomenclature-citation-list></tp:nomenclature><tp:treatment-sec sec-type="remarks" id="SECID0EOEAE"><title>Remarks.</title><p>The morphological comparison of holotypes of <italic><tp:taxon-name><tp:taxon-name-part taxon-name-part-type="genus" reg="Ectinogramma">Ectinogramma</tp:taxon-name-part><tp:taxon-name-part taxon-name-part-type="species" reg="isosceloides">isosceloides</tp:taxon-name-part></tp:taxon-name></italic> Thomson, (Fig. <xref ref-type="fig" rid="F1">1A–C</xref>) and <italic><tp:taxon-name><tp:taxon-name-part taxon-name-part-type="genus" reg="Spinogramma">Spinogramma</tp:taxon-name-part><tp:taxon-name-part taxon-name-part-type="species" reg="ochreovittata">ochreovittata</tp:taxon-name-part></tp:taxon-name></italic> Breuning (Fig. <xref ref-type="fig" rid="F3">3A–C</xref>) reveals that both species belong to the same genus, <italic><tp:taxon-name><tp:taxon-name-part taxon-name-part-type="genus" reg="Ectinogramma">Ectinogramma</tp:taxon-name-part></tp:taxon-name></italic>, based on shared morphological characters. Therefore, <italic><tp:taxon-name><tp:taxon-name-part taxon-name-part-type="genus" reg="Spinogramma">Spinogramma</tp:taxon-name-part></tp:taxon-name></italic> Breuning is determined to be a junior synonym of <italic><tp:taxon-name><tp:taxon-name-part taxon-name-part-type="genus" reg="Ectinogramma">Ectinogramma</tp:taxon-name-part></tp:taxon-name></italic> Thomson. Although detailed descriptions of both <italic><tp:taxon-name><tp:taxon-name-part taxon-name-part-type="genus" reg="Spinogramma">Spinogramma</tp:taxon-name-part></tp:taxon-name></italic> and <italic><tp:taxon-name><tp:taxon-name-part taxon-name-part-type="genus" reg="Ectinogramma">Ectinogramma</tp:taxon-name-part></tp:taxon-name></italic> are provided by Breuning and Thomson, respectively, the description of <italic><tp:taxon-name><tp:taxon-name-part taxon-name-part-type="genus" reg="Ectinogramma">Ectinogramma</tp:taxon-name-part></tp:taxon-name></italic> is enhanced below by examination of both types and additional examined material.</p><fig id="F3" position="float" orientation="portrait"><object-id xmlns:xlink="http://www.w3.org/1999/xlink" content-type="doi" xlink:type="simple">10.3897/zookeys.1244.148097.figure3</object-id><object-id xmlns:xlink="http://www.w3.org/1999/xlink" content-type="arpha" xlink:type="simple">7BB5F314-ABAE-5C77-BF86-27050521333C</object-id><label>Figure 3.</label><caption><p><bold>A–D.</bold><italic><tp:taxon-name><tp:taxon-name-part taxon-name-part-type="genus" reg="Spinogramma">Spinogramma</tp:taxon-name-part><tp:taxon-name-part taxon-name-part-type="species" reg="ochreovittata">ochreovittata</tp:taxon-name-part></tp:taxon-name></italic>, holotype; <bold>A.</bold> Dorsal habitus; <bold>B.</bold> Lateral habitus; <bold>C.</bold> Ventral habitus; <bold>D.</bold> Labels (photographs <bold>A–D</bold> taken by María Alejandra Álvarez Covelli).</p></caption><graphic xmlns:xlink="http://www.w3.org/1999/xlink" xlink:href="zookeys-1244-239_article-148097__-g003.jpg" position="float" orientation="portrait" xlink:type="simple" id="oo_1372175.jpg"><uri content-type="original_file" xlink:type="simple">https://binary.pensoft.net/fig/1372175</uri></graphic></fig></tp:treatment-sec><tp:treatment-sec sec-type="redescription" id="SECID0EAIAE"><title>Redescription.</title><p>Body slender and elongate (body length / humeral width of elytra: 4.8–8.2) based on 16 specimens of <italic><tp:taxon-name><tp:taxon-name-part taxon-name-part-type="genus" reg="Ectinogramma">E.</tp:taxon-name-part><tp:taxon-name-part taxon-name-part-type="species" reg="isosceloides">isosceloides</tp:taxon-name-part></tp:taxon-name></italic> and one specimen of <italic><tp:taxon-name><tp:taxon-name-part taxon-name-part-type="genus" reg="Ectinogramma">E.</tp:taxon-name-part><tp:taxon-name-part taxon-name-part-type="species" reg="ochreovittata">ochreovittata</tp:taxon-name-part></tp:taxon-name></italic>. Eyes finely faceted, lower eye lobe distinctly longer than gena (Figs <xref ref-type="fig" rid="F1">1B, F, G</xref>, <xref ref-type="fig" rid="F3">3B</xref>). Antennal tubercles distinctly raised and closed to each other (Figs <xref ref-type="fig" rid="F1">1A, E, G</xref>, <xref ref-type="fig" rid="F2">2A–D</xref>, <xref ref-type="fig" rid="F3">3A</xref>). Antennae slender, distinctly longer than body, scape gradually thickened from middle to apex, apex of scape nearly extending to base of pronotum, scape longer than antennomere III, antennomere III longer than antennomere IV (Figs <xref ref-type="fig" rid="F1">1A, E</xref>, <xref ref-type="fig" rid="F2">2A–D</xref>, <xref ref-type="fig" rid="F3">3A</xref>). Pronotum sub-cylindrical, slightly expanded posteriorly and distinctly longer than wide (Figs <xref ref-type="fig" rid="F1">1A, E</xref>, <xref ref-type="fig" rid="F2">2A–D</xref>, <xref ref-type="fig" rid="F3">3A</xref>). Procoxal cavities closed posteriorly and triangular externally. Mesocoxal cavities opened externally to mesepimera. Scutellum linguiform (Figs <xref ref-type="fig" rid="F1">1A, E</xref>, <xref ref-type="fig" rid="F2">2A–D</xref>, <xref ref-type="fig" rid="F3">3A</xref>). Elytra slender and elongate, gradually constricted from base to middle, and gradually expanded from middle to about apical 1/5, finally gradually constricted towards apex, emarginated apically (Figs <xref ref-type="fig" rid="F1">1A, E</xref>, <xref ref-type="fig" rid="F2">2A–D</xref>, <xref ref-type="fig" rid="F3">3A</xref>). Femora robust, metafemora distinctly shorter than abdominal ventrite I, hind legs distinctly shorter than abdominal ventrite I–III combined (Figs <xref ref-type="fig" rid="F1">1B, C</xref>, <xref ref-type="fig" rid="F1">1F</xref>, <xref ref-type="fig" rid="F3">3B, C</xref>).</p></tp:treatment-sec><tp:treatment-sec sec-type="diagnosis" id="SECID0EMLAE"><title>Diagnosis.</title><p><italic><tp:taxon-name><tp:taxon-name-part taxon-name-part-type="genus" reg="Ectinogramma">Ectinogramma</tp:taxon-name-part></tp:taxon-name></italic> resembles <italic><tp:taxon-name><tp:taxon-name-part taxon-name-part-type="genus" reg="Elongatopothyne">Elongatopothyne</tp:taxon-name-part></tp:taxon-name></italic><xref ref-type="bibr" rid="B5">Breuning (1963)</xref> by (1) slender and elongated body form; (2) slender antennae, distinctly longer than body; (3) elongated pronotum; (4) linguiform and densely clothed scutellum; (5) elytra apically emarginated and coarsely and densely punctate; (6) mesocoxal cavites opened externally to mesepimera; and (7) hind legs distinctly shorter than abdomen. <italic><tp:taxon-name><tp:taxon-name-part taxon-name-part-type="genus" reg="Ectinogramma">Ectinogramma</tp:taxon-name-part></tp:taxon-name></italic> can be differentiated from <italic><tp:taxon-name><tp:taxon-name-part taxon-name-part-type="genus" reg="Elongatopothyne">Elongatopothyne</tp:taxon-name-part></tp:taxon-name></italic> by the following characters: (1) shorter antennae, less than twice length of body (in <italic><tp:taxon-name><tp:taxon-name-part taxon-name-part-type="genus" reg="Elongatopothyne">Elongatopothyne</tp:taxon-name-part></tp:taxon-name></italic> with antennae three times length of body); (2) scape longer than antennomere III (<italic><tp:taxon-name><tp:taxon-name-part taxon-name-part-type="genus" reg="Elongatopothyne">El.</tp:taxon-name-part></tp:taxon-name></italic> with scape shorter than antennomere III); (3) antennomere III longer than IV (<italic><tp:taxon-name><tp:taxon-name-part taxon-name-part-type="genus" reg="Elongatopothyne">El.</tp:taxon-name-part></tp:taxon-name></italic> with III shorter than IV); and (4) pronotum slightly expanded posteriorly (<italic><tp:taxon-name><tp:taxon-name-part taxon-name-part-type="genus" reg="Elongatopothyne">El.</tp:taxon-name-part></tp:taxon-name></italic> with pronotum not expanded posteriorly).</p></tp:treatment-sec><tp:treatment-sec sec-type="distribution" id="SECID0EONAE"><title>Distribution.</title><p>Indonesia, Malaysia.</p></tp:treatment-sec><tp:treatment-sec><!--Section generated to contain objects referenced in tp:taxon-treatment.--><fig id="F1" position="float" orientation="portrait"><object-id xmlns:xlink="http://www.w3.org/1999/xlink" content-type="doi" xlink:type="simple">10.3897/zookeys.1244.148097.figure1</object-id><object-id xmlns:xlink="http://www.w3.org/1999/xlink" content-type="arpha" xlink:type="simple">2AB63323-5B11-5BEB-9384-6F4FC84F9453</object-id><label>Figure 1.</label><caption><p><bold>A–D.</bold><italic><tp:taxon-name><tp:taxon-name-part taxon-name-part-type="genus" reg="Ectinogramma">Ectinogramma</tp:taxon-name-part><tp:taxon-name-part taxon-name-part-type="species" reg="isosceloides">isosceloides</tp:taxon-name-part></tp:taxon-name></italic>, holotype, female; <bold>A.</bold> Dorsal habitus; <bold>B.</bold> Lateral habitus; <bold>C.</bold> Ventral habitus; <bold>D.</bold> Labels (photographs <bold>A–D</bold> taken by Christophe Rivier); <bold>E–H.</bold><italic><tp:taxon-name><tp:taxon-name-part taxon-name-part-type="genus" reg="Spinogramma">Spinogramma</tp:taxon-name-part><tp:taxon-name-part taxon-name-part-type="species" reg="ruficollis">ruficollis</tp:taxon-name-part></tp:taxon-name></italic>, holotype, female; <bold>E.</bold> Dorsal habitus; <bold>F.</bold> Lateral habitus; <bold>G.</bold> Frontal habitus; <bold>H.</bold> Labels (photographs <bold>E–H</bold> taken by Berdien Daniels).</p></caption><graphic xmlns:xlink="http://www.w3.org/1999/xlink" xlink:href="zookeys-1244-239_article-148097__-g001.jpg" position="float" orientation="portrait" xlink:type="simple" id="oo_1372173.jpg"><uri content-type="original_file" xlink:type="simple">https://binary.pensoft.net/fig/1372173</uri></graphic></fig><fig id="F2" position="float" orientation="portrait"><object-id xmlns:xlink="http://www.w3.org/1999/xlink" content-type="doi" xlink:type="simple">10.3897/zookeys.1244.148097.figure2</object-id><object-id xmlns:xlink="http://www.w3.org/1999/xlink" content-type="arpha" xlink:type="simple">22AD0573-A9A2-5BAF-AF9B-7F7F8B5AAF42</object-id><label>Figure 2.</label><caption><p><bold>A–D.</bold><italic><tp:taxon-name><tp:taxon-name-part taxon-name-part-type="genus" reg="Ectinogramma">Ectinogramma</tp:taxon-name-part><tp:taxon-name-part taxon-name-part-type="species" reg="isosceloides">isosceloides</tp:taxon-name-part></tp:taxon-name></italic>, dorsal habitus; <bold>A.</bold> Male from Sabah, Borneo, Malaysia (photograph taken by Andre Skale); <bold>B.</bold> Female from Sabah, Borneo, Malaysia (photograph taken by Yao-Lan Li); <bold>C.</bold> Male from Kalimantan, Indonesia (photograph taken by Andre Skale); <bold>D.</bold> Female from Kalimantan, Indonesia (photograph taken by Sergi Trócoli).</p></caption><graphic xmlns:xlink="http://www.w3.org/1999/xlink" xlink:href="zookeys-1244-239_article-148097__-g002.jpg" position="float" orientation="portrait" xlink:type="simple" id="oo_1372174.jpg"><uri content-type="original_file" xlink:type="simple">https://binary.pensoft.net/fig/1372174</uri></graphic></fig></tp:treatment-sec><ref-list><ref id="B10"><mixed-citation xmlns:xlink="http://www.w3.org/1999/xlink" xlink:type="simple"><person-group><name name-style="western"><surname>Pascoe</surname><given-names>FP</given-names></name></person-group> (<year>1866</year>) <article-title>Catalogue of Longicorn <tp:taxon-name><tp:taxon-name-part taxon-name-part-type="order">Coleoptera</tp:taxon-name-part></tp:taxon-name>, collected in the Island of Penang by James Lamb, Esq. (Part I.</article-title><source>) The Proceedings of the Scientific Meetings of the Zoological Society of London</source><volume>44</volume> [<issue>1866</issue>]: <fpage>222</fpage>–<lpage>267</lpage>.</mixed-citation></ref><ref id="B9"><mixed-citation xmlns:xlink="http://www.w3.org/1999/xlink" xlink:type="simple"><person-group><name name-style="western"><surname>Lacordaire</surname><given-names>JT</given-names></name></person-group> (<year>1872</year>) <article-title>Histoire Naturelle des Insectes. Genera des Coléoptères ou exposé méthodique et critique de tous les genres proposés jusqu’ici dans cet ordre d’insectes. Famille LXVIII. Longicornes. (suite). Sous-famille III. LAMIIDES. Paris.</article-title><source>Librairie Encyclopédique de Roret</source><volume>9</volume>(<issue>2</issue>): <fpage>411</fpage>–<lpage>930</lpage>.</mixed-citation></ref><ref id="B7"><mixed-citation xmlns:xlink="http://www.w3.org/1999/xlink" xlink:type="simple"><person-group><name name-style="western"><surname>Gemminger</surname><given-names>M</given-names></name><name name-style="western"><surname>Harold</surname><given-names>E</given-names></name></person-group> (<year>1873</year>) <article-title>Catalogus coleopterorum hucusque descriptorum synonymicus et systematicus.</article-title><source>Munich</source><volume>10</volume>: <fpage>2989</fpage>–<lpage>3232</lpage>.</mixed-citation></ref><ref id="B1"><mixed-citation xmlns:xlink="http://www.w3.org/1999/xlink" xlink:type="simple"><person-group><name name-style="western"><surname>Aurivillius</surname><given-names>C</given-names></name></person-group> (<year>1923</year>) Coleopterorum Catalogus. Pars 74 [vol. 23]. <tp:taxon-name><tp:taxon-name-part taxon-name-part-type="family">Cerambycidae</tp:taxon-name-part></tp:taxon-name>: <tp:taxon-name><tp:taxon-name-part taxon-name-part-type="subfamily">Lamiinae</tp:taxon-name-part></tp:taxon-name>. II. W. Junk &amp; S. Schenkling, Berlin, 323–704.</mixed-citation></ref><ref id="B4"><mixed-citation xmlns:xlink="http://www.w3.org/1999/xlink" xlink:type="simple"><person-group><name name-style="western"><surname>Breuning</surname><given-names>S</given-names></name></person-group> (<year>1961</year>) Catalogue des Lamiaires du Monde (Col. Céramb.). Verlag des Museums G. Frey, Tutzing bei München (4): 183–284</mixed-citation></ref><ref id="B5"><mixed-citation xmlns:xlink="http://www.w3.org/1999/xlink" xlink:type="simple"><person-group><name name-style="western"><surname>Breuning</surname><given-names>S</given-names></name></person-group> (<year>1963</year>) <article-title>Contribution à la connaissance des Lamiens du Laos (Coll. Céramb.) Septième Partie.</article-title><source>Bulletin de la Société Royale des Sciences Naturelles du Laos</source><volume>8</volume>: <fpage>17</fpage>–<lpage>25</lpage>.</mixed-citation></ref></ref-list></tp:taxon-treatment>
