# Supplementary material for: ﻿Review of the genus Ectinogramma Thomson, 1864 (Coleoptera, Cerambycidae, Lamiinae, Agapanthiini)
Source: Zookeys. 2025 Jul 11;1244:239–48. doi: 10.3897/zookeys.1244.148097 (PMC12274892; doi:10.3897/zookeys.1244.148097)
Supplement: XML Treatment for Ectinogramma isosceloides [file zookeys.1244.148097-treatment2.xml]

<!DOCTYPE tp:taxon-treatment
  PUBLIC "-//TaxonX//DTD Taxonomic Treatment Publishing DTD v0 20100105//EN" "tax-treatment-NSO.dtd">
<tp:taxon-treatment xmlns:tp="http://www.plazi.org/taxpub"><tp:treatment-meta><kwd-group><label>Taxon classification</label><kwd>
              <named-content content-type="kingdom">Animalia</named-content>
            </kwd><kwd>
              <named-content content-type="order">Coleoptera</named-content>
            </kwd><kwd>
              <named-content content-type="family">Cerambycidae</named-content>
            </kwd></kwd-group><mixed-citation publication-type="journal"><person-group><name><surname>Huang</surname><given-names>Gui-Qiang</given-names></name><name><surname>Li</surname><given-names>Yao-Lan</given-names></name><name><surname>Lu</surname><given-names>Hai-Jun</given-names></name><name><surname>Liu</surname><given-names>Dong-Shuo</given-names></name></person-group><article-title>﻿Review of the genus <italic><tp:taxon-name><tp:taxon-name-part taxon-name-part-type="genus" reg="Ectinogramma">Ectinogramma</tp:taxon-name-part></tp:taxon-name></italic> Thomson, 1864 (<tp:taxon-name><tp:taxon-name-part taxon-name-part-type="order">Coleoptera</tp:taxon-name-part></tp:taxon-name>, <tp:taxon-name><tp:taxon-name-part taxon-name-part-type="family">Cerambycidae</tp:taxon-name-part></tp:taxon-name>, <tp:taxon-name><tp:taxon-name-part taxon-name-part-type="subfamily">Lamiinae</tp:taxon-name-part></tp:taxon-name>, <tp:taxon-name><tp:taxon-name-part taxon-name-part-type="tribe">Agapanthiini</tp:taxon-name-part></tp:taxon-name>)</article-title><source>Zookeys</source><day>11</day><month>07</month><year>2025</year><volume>1244</volume><fpage>239</fpage><lpage>248</lpage><pub-id pub-id-type="doi">10.3897/zookeys.1244.148097</pub-id></mixed-citation></tp:treatment-meta><tp:nomenclature><label>﻿</label><tp:taxon-name>
            <object-id xmlns:xlink="http://www.w3.org/1999/xlink" content-type="arpha" xlink:type="simple">BF84F69C-D50D-5316-9AB7-1C4AA03F92A9</object-id>
            <tp:taxon-name-part taxon-name-part-type="genus" reg="Ectinogramma">Ectinogramma</tp:taxon-name-part>
            <tp:taxon-name-part taxon-name-part-type="species" reg="isosceloides">isosceloides</tp:taxon-name-part>
          </tp:taxon-name><tp:taxon-authority>Thomson, 1864</tp:taxon-authority><xref ref-type="fig" rid="F1">Figs 1A–H</xref><xref ref-type="fig" rid="F2">, 2A–D</xref><tp:nomenclature-citation-list><tp:nomenclature-citation><tp:taxon-name>
                <tp:taxon-name-part taxon-name-part-type="genus" reg="Ectinogramma"/>
              </tp:taxon-name><comment><tp:taxon-name><tp:taxon-name-part taxon-name-part-type="genus" reg="Ectinogramma">Ectinogramma</tp:taxon-name-part></tp:taxon-name> Isosceloïdes Thomson, 1864: 96 (type locality: “Malasia”). </comment></tp:nomenclature-citation><tp:nomenclature-citation><tp:taxon-name>
                <tp:taxon-name-part taxon-name-part-type="genus" reg="Ectinogramma">Ectinogramma</tp:taxon-name-part>
                <tp:taxon-name-part taxon-name-part-type="species" reg="isosceloides">isosceloides</tp:taxon-name-part>
              </tp:taxon-name><comment><xref ref-type="bibr" rid="B7">Gemminger and Harold 1873</xref>: 3131 (catalogue); <xref ref-type="bibr" rid="B1">Aurivillius 1923</xref>: 359 (catalogue); <xref ref-type="bibr" rid="B4">Breuning 1961</xref>: 202 (catalogue).</comment></tp:nomenclature-citation><tp:nomenclature-citation><tp:taxon-name>
                <tp:taxon-name-part taxon-name-part-type="genus" reg="Ectinogramma">Ectinogramma</tp:taxon-name-part>
                <tp:taxon-name-part taxon-name-part-type="species" reg="collare">collare</tp:taxon-name-part>
              </tp:taxon-name><comment>Pascoe, 1866: 266 (type locality: “Penang, Presqu’île de Malacca, Malasia”), pl. XXVIII, fig. 10; <xref ref-type="bibr" rid="B7">Gemminger and Harold 1873</xref>: 3131 (catalogue); <xref ref-type="bibr" rid="B1">Aurivillius 1923</xref>: 359 (catalogue).</comment></tp:nomenclature-citation><tp:nomenclature-citation><tp:taxon-name>
                <tp:taxon-name-part taxon-name-part-type="genus" reg="Spinogramma">Spinogramma</tp:taxon-name-part>
                <tp:taxon-name-part taxon-name-part-type="species" reg="ruficollis">ruficollis</tp:taxon-name-part>
              </tp:taxon-name><comment>Breuning, 1959: 8 (type species: “Kuala Lumpur, péninsule de Malacce, Malaysia”); <xref ref-type="bibr" rid="B4">Breuning 1961</xref>: 202 (catalogue); <xref ref-type="bibr" rid="B6">Cools 1993</xref>: 44. syn. nov.</comment></tp:nomenclature-citation></tp:nomenclature-citation-list></tp:nomenclature><tp:treatment-sec sec-type="notes" id="SECID0ENRAE"><title>Note.</title><p>Comparative analyses of the holotype of <italic><tp:taxon-name><tp:taxon-name-part taxon-name-part-type="genus" reg="Ectinogramma">Ectinogramma</tp:taxon-name-part><tp:taxon-name-part taxon-name-part-type="species" reg="isosceloides">isosceloides</tp:taxon-name-part></tp:taxon-name></italic> Thomson (Fig. <xref ref-type="fig" rid="F1">1A–C</xref>) and <italic><tp:taxon-name><tp:taxon-name-part taxon-name-part-type="genus" reg="Spinogramma">Spinogramma</tp:taxon-name-part><tp:taxon-name-part taxon-name-part-type="species" reg="ruficollis">ruficollis</tp:taxon-name-part></tp:taxon-name></italic> Breuning (Fig. <xref ref-type="fig" rid="F1">1E–G</xref>) reveal that the latter species is synonymous with <italic><tp:taxon-name><tp:taxon-name-part taxon-name-part-type="genus" reg="Ectinogramma">E.</tp:taxon-name-part><tp:taxon-name-part taxon-name-part-type="species" reg="isosceloides">isosceloides</tp:taxon-name-part></tp:taxon-name></italic>.</p></tp:treatment-sec><tp:treatment-sec sec-type="Body length and humeral width of elytra" id="SECID0E3SAE"><title>Body length and humeral width of elytra.</title><p>Male: 23–25 mm, 2.8–5 mm (five individuals). Female: 20.5 mm–27.5 mm, 2.8–5 mm (eleven individuals).</p></tp:treatment-sec><tp:treatment-sec sec-type="type material" id="SECID0EBTAE"><title>Type material examined.</title><p><italic><tp:taxon-name><tp:taxon-name-part taxon-name-part-type="genus" reg="Ectinogramma">Ectinogramma</tp:taxon-name-part><tp:taxon-name-part taxon-name-part-type="species" reg="isosceloides">isosceloides</tp:taxon-name-part></tp:taxon-name></italic> Thomson, 1864: <bold>holotype</bold>, ♀ (<named-content xmlns:xlink="http://www.w3.org/1999/xlink" content-type="dwc:institutional_code" xlink:title="Muséum national d’Histoire naturelle, Paris, France" xlink:href="http://grbio.org/institution/museum-national-dhistoire-naturelle-2" xlink:type="simple">MNHN</named-content>), <italic>Th.</italic> TYPE (printed with black ink on a rectangular white label, with a transversal black line between “<italic>Th.</italic>” and “TYPE”, with a black inside border) / Ex Musæo JAMES THOMSON (printed with black ink on a rectangular white label, with a black inside border)/ MUSéUM PARIS 1952 coll. R. OBERTHÜR (printed with black ink on a rectangular white label)/ <italic>Isosceloïdes Thoms. Type Malas</italic> (handwritten with black ink on a rectangular yellow label, the label with a wide yellow outside border and a narrow yellow inside border, with three transversal yellow lines in the inside border) / HOLOTYPE (printed with black ink on a rectangular red label) / HOLOTYPE <italic><tp:taxon-name><tp:taxon-name-part taxon-name-part-type="genus" reg="Ectinogramma">Ectinogramma</tp:taxon-name-part><tp:taxon-name-part taxon-name-part-type="species" reg="isosceloides">isosceloides</tp:taxon-name-part></tp:taxon-name></italic> Thomson, 1864 (printed with black ink on a rectangular white label) / <named-content xmlns:xlink="http://www.w3.org/1999/xlink" content-type="dwc:institutional_code" xlink:title="Muséum national d’Histoire naturelle, Paris, France" xlink:href="http://grbio.org/institution/museum-national-dhistoire-naturelle-2" xlink:type="simple">MNHN</named-content>, Paris EC30552 plus a QR (quick response) code (printed with black ink on a rectangular white label); examined from four photographs (Fig. <xref ref-type="fig" rid="F1">1A–D</xref>).</p><p><italic><tp:taxon-name><tp:taxon-name-part taxon-name-part-type="genus" reg="Spinogramma">Spinogramma</tp:taxon-name-part><tp:taxon-name-part taxon-name-part-type="species" reg="ruficollis">ruficollis</tp:taxon-name-part></tp:taxon-name></italic> Breuning, 1959: <bold>holotype</bold>, ♀ (<named-content xmlns:xlink="http://www.w3.org/1999/xlink" content-type="dwc:institutional_code" xlink:title="Royal Belgian Institute of Natural Sciences, Brussels, Belgium" xlink:href="http://grbio.org/institution/royal-belgian-institute-natural-sciences" xlink:type="simple">RBINS</named-content>), <italic>Coll. I. R. Sc. N. B.</italic> Malaisie: (printed with black ink on a rectangular yellow label, with a transversal black line between “<italic>Coll. I. R. Sc. N. B.</italic>” and “Malaisie:”) / Malacce Kuala-Lumpur Stankovič (handwritten with black ink on a rectangular white label) / <italic><tp:taxon-name><tp:taxon-name-part taxon-name-part-type="genus" reg="Spinogramma">Spinogramma</tp:taxon-name-part><tp:taxon-name-part taxon-name-part-type="species" reg="ruficollis">ruficollis</tp:taxon-name-part></tp:taxon-name></italic> mihi Typ Breuning det. (“<italic><tp:taxon-name><tp:taxon-name-part taxon-name-part-type="genus" reg="Spinogramma">Spinogramma</tp:taxon-name-part><tp:taxon-name-part taxon-name-part-type="species" reg="ruficollis">ruficollis</tp:taxon-name-part></tp:taxon-name></italic> mihi Typ” handwritten and “Breuning det.” printed with black ink on a rectangular white label) / Cf.: Bull.Inst.r.Sci.nat. Belg.1959,35,6:8 (handwritten with black ink on a rectangular white label) / Holotype (Printed with black ink on a rectangular red label with a black inside border); examined from four photographs (Fig. <xref ref-type="fig" rid="F1">1E–H</xref>).</p></tp:treatment-sec><tp:treatment-sec sec-type="material" id="SECID0EPWAE"><title>Additional material examined.</title><p><bold>Malaysia</bold>: • 1♂ (<abbrev xmlns:xlink="http://www.w3.org/1999/xlink" xlink:title="Collection Andreas Weigel, Wernburg, Germany" id="ABBRID0EXWAE" xlink:type="simple">CWW</abbrev>), Mt. Trus-Madi, Sabah, Borneo, 15.IV.2005, leg. local collector, examined from one photograph (Fig. <xref ref-type="fig" rid="F2">2A</xref>); • 1♂ (<abbrev xmlns:xlink="http://www.w3.org/1999/xlink" xlink:title="Collection Andreas Weigel, Wernburg, Germany" id="ABBRID0E6WAE" xlink:type="simple">CWW</abbrev>), Mt. Trus-Madi, Sabah, Borneo, 14.IV.2007, Cope collection, examined from one photograph; • 1♀ (<abbrev xmlns:xlink="http://www.w3.org/1999/xlink" content-type="institution" xlink:title="School of Biological Science and Technology, Liupanshui Normal University, Liupanshui, Guizhou, China" id="ABBRID0EDXAE" xlink:type="simple">LPSNU</abbrev>), Mt. Trus-Madi, Sabah, Borneo, 27.VI.2022, leg. Dong-Shuo Liu (Fig. <xref ref-type="fig" rid="F2">2B</xref>); • 1♀ (<abbrev xmlns:xlink="http://www.w3.org/1999/xlink" xlink:title="Collection Andreas Weigel, Wernburg, Germany" id="ABBRID0EMXAE" xlink:type="simple">CWW</abbrev>), Crocker Range, Sabah, Borneo, 19.V.2009, Cope collection, examined from one photograph; • 1♀ (<abbrev xmlns:xlink="http://www.w3.org/1999/xlink" xlink:title="Collection Daniel J. Heffern, Houston, Texas, United States" id="ABBRID0EQXAE" xlink:type="simple">CDJH</abbrev>), Mt. Trus-Madi, Sabah, Borneo, alt. 2000 m, III/V.1998, leg. local collector, examined from one photograph; • 1♀ (<abbrev xmlns:xlink="http://www.w3.org/1999/xlink" xlink:title="Collection Daniel J. Heffern, Houston, Texas, United States" id="ABBRID0EUXAE" xlink:type="simple">CDJH</abbrev>), Crocker Range, Sabah, Borneo, IV.1998, leg. local collector, examined from one photograph; • 1♀ (<abbrev xmlns:xlink="http://www.w3.org/1999/xlink" xlink:title="Collection Daniel J. Heffern, Houston, Texas, United States" id="ABBRID0EYXAE" xlink:type="simple">CDJH</abbrev>), Crocker Range, Sabah, Borneo, 10.III.1999, leg. local collector, examined from one photograph; • 1♂ (<abbrev xmlns:xlink="http://www.w3.org/1999/xlink" xlink:title="Collection Daniel J. Heffern, Houston, Texas, United States" id="ABBRID0E3XAE" xlink:type="simple">CDJH</abbrev>), Crocker Range, Sabah, Borneo, alt. 1000 m, 18.III.2011, leg. local collector, examined from one photograph. <bold>Indonesia</bold>: • 1♂ (<abbrev xmlns:xlink="http://www.w3.org/1999/xlink" xlink:title="Collection Andre Skale, Gera, Germany" id="ABBRID0ECYAE" xlink:type="simple">CSG</abbrev>), Mt. Bawang, Kalimantan, Borneo, alt. 245 m, V.2019, leg. local collector, examined from one photograph (Fig. <xref ref-type="fig" rid="F2">2C</xref>); • 1♀ (<abbrev xmlns:xlink="http://www.w3.org/1999/xlink" xlink:title="Collection Sergi Trócoli, Barcelona, Spain" id="ABBRID0EKYAE" xlink:type="simple">CST</abbrev>), Madi vill. env., Mt. Bawang, Singkawang region, SW Kalimantan, Kalimantan Barat pr., alt. 1000–1500 m, VI.2018, leg. local collector, examined from one photograph (Fig. <xref ref-type="fig" rid="F2">2D</xref>); • 1♀ (<abbrev xmlns:xlink="http://www.w3.org/1999/xlink" xlink:title="Collection Sergi Trócoli, Barcelona, Spain" id="ABBRID0ESYAE" xlink:type="simple">CST</abbrev>) Mt. Bawang, W. Kalimantan, III.2016, leg. local collector; • 1♂1♀ (<abbrev xmlns:xlink="http://www.w3.org/1999/xlink" xlink:title="Collection Daniel J. Heffern, Houston, Texas, United States" id="ABBRID0EWYAE" xlink:type="simple">CDJH</abbrev>), Mt. Bawang, West Kalimantan, VI.2016, leg. local collector, examined from two photographs; • 1♀ (<abbrev xmlns:xlink="http://www.w3.org/1999/xlink" xlink:title="Collection Daniel J. Heffern, Houston, Texas, United States" id="ABBRID0E1YAE" xlink:type="simple">CDJH</abbrev>), Mt. Bawang, West Kalimantan, IV.2016, leg. local collector, examined from a single photograph.</p></tp:treatment-sec><tp:treatment-sec sec-type="distribution" id="SECID0E5YAE"><title>Distribution.</title><p>Malaysia (Kuala Lumpur, Penang, Sabah), Indonesia (Kalimantan).</p></tp:treatment-sec><tp:treatment-sec sec-type="remarks" id="SECID0EDZAE"><title>Remarks.</title><p>After examining some males and females, we found that the male (Fig. <xref ref-type="fig" rid="F2">2A, C</xref>) is very similar to the female in the body shape, color, pubescence, but they can be distinguished from females by the pedicel with an apical spinous projection, which is longer than the pedicle (Fig. <xref ref-type="fig" rid="F2">2A, C</xref>).</p><p>The genders of the holotype of <italic><tp:taxon-name><tp:taxon-name-part taxon-name-part-type="genus" reg="Ectinogramma">Ectinogramma</tp:taxon-name-part><tp:taxon-name-part taxon-name-part-type="species" reg="isosceloides">isosceloides</tp:taxon-name-part></tp:taxon-name></italic> (Fig. <xref ref-type="fig" rid="F1">1A–C</xref>), <italic><tp:taxon-name><tp:taxon-name-part taxon-name-part-type="genus" reg="Ectinogramma">Ectinogramma</tp:taxon-name-part><tp:taxon-name-part taxon-name-part-type="species" reg="collare">collare</tp:taxon-name-part></tp:taxon-name></italic> (pl. XXVIII, fig. 10 in <xref ref-type="bibr" rid="B10">Pascoe 1866</xref>) and <italic><tp:taxon-name><tp:taxon-name-part taxon-name-part-type="genus" reg="Spinogramma">Spinogramma</tp:taxon-name-part><tp:taxon-name-part taxon-name-part-type="species" reg="ruficollis">ruficollis</tp:taxon-name-part></tp:taxon-name></italic> (i.e., <italic><tp:taxon-name><tp:taxon-name-part taxon-name-part-type="genus" reg="Ectinogramma">E.</tp:taxon-name-part><tp:taxon-name-part taxon-name-part-type="species" reg="isosceloides">isosceloides</tp:taxon-name-part></tp:taxon-name></italic>; Fig. <xref ref-type="fig" rid="F1">1E–G</xref>) were not provided in the original literature; however, based on our examination, the three holotypes are females because the pedicel lacks the spiniform projection found in males.</p></tp:treatment-sec><tp:treatment-sec><!--Section generated to contain objects referenced in tp:taxon-treatment.--><fig id="F1" position="float" orientation="portrait"><object-id xmlns:xlink="http://www.w3.org/1999/xlink" content-type="doi" xlink:type="simple">10.3897/zookeys.1244.148097.figure1</object-id><object-id xmlns:xlink="http://www.w3.org/1999/xlink" content-type="arpha" xlink:type="simple">2AB63323-5B11-5BEB-9384-6F4FC84F9453</object-id><label>Figure 1.</label><caption><p><bold>A–D.</bold><italic><tp:taxon-name><tp:taxon-name-part taxon-name-part-type="genus" reg="Ectinogramma">Ectinogramma</tp:taxon-name-part><tp:taxon-name-part taxon-name-part-type="species" reg="isosceloides">isosceloides</tp:taxon-name-part></tp:taxon-name></italic>, holotype, female; <bold>A.</bold> Dorsal habitus; <bold>B.</bold> Lateral habitus; <bold>C.</bold> Ventral habitus; <bold>D.</bold> Labels (photographs <bold>A–D</bold> taken by Christophe Rivier); <bold>E–H.</bold><italic><tp:taxon-name><tp:taxon-name-part taxon-name-part-type="genus" reg="Spinogramma">Spinogramma</tp:taxon-name-part><tp:taxon-name-part taxon-name-part-type="species" reg="ruficollis">ruficollis</tp:taxon-name-part></tp:taxon-name></italic>, holotype, female; <bold>E.</bold> Dorsal habitus; <bold>F.</bold> Lateral habitus; <bold>G.</bold> Frontal habitus; <bold>H.</bold> Labels (photographs <bold>E–H</bold> taken by Berdien Daniels).</p></caption><graphic xmlns:xlink="http://www.w3.org/1999/xlink" xlink:href="zookeys-1244-239_article-148097__-g001.jpg" position="float" orientation="portrait" xlink:type="simple" id="oo_1372173.jpg"><uri content-type="original_file" xlink:type="simple">https://binary.pensoft.net/fig/1372173</uri></graphic></fig><fig id="F2" position="float" orientation="portrait"><object-id xmlns:xlink="http://www.w3.org/1999/xlink" content-type="doi" xlink:type="simple">10.3897/zookeys.1244.148097.figure2</object-id><object-id xmlns:xlink="http://www.w3.org/1999/xlink" content-type="arpha" xlink:type="simple">22AD0573-A9A2-5BAF-AF9B-7F7F8B5AAF42</object-id><label>Figure 2.</label><caption><p><bold>A–D.</bold><italic><tp:taxon-name><tp:taxon-name-part taxon-name-part-type="genus" reg="Ectinogramma">Ectinogramma</tp:taxon-name-part><tp:taxon-name-part taxon-name-part-type="species" reg="isosceloides">isosceloides</tp:taxon-name-part></tp:taxon-name></italic>, dorsal habitus; <bold>A.</bold> Male from Sabah, Borneo, Malaysia (photograph taken by Andre Skale); <bold>B.</bold> Female from Sabah, Borneo, Malaysia (photograph taken by Yao-Lan Li); <bold>C.</bold> Male from Kalimantan, Indonesia (photograph taken by Andre Skale); <bold>D.</bold> Female from Kalimantan, Indonesia (photograph taken by Sergi Trócoli).</p></caption><graphic xmlns:xlink="http://www.w3.org/1999/xlink" xlink:href="zookeys-1244-239_article-148097__-g002.jpg" position="float" orientation="portrait" xlink:type="simple" id="oo_1372174.jpg"><uri content-type="original_file" xlink:type="simple">https://binary.pensoft.net/fig/1372174</uri></graphic></fig></tp:treatment-sec><ref-list><ref id="B7"><mixed-citation xmlns:xlink="http://www.w3.org/1999/xlink" xlink:type="simple"><person-group><name name-style="western"><surname>Gemminger</surname><given-names>M</given-names></name><name name-style="western"><surname>Harold</surname><given-names>E</given-names></name></person-group> (<year>1873</year>) <article-title>Catalogus coleopterorum hucusque descriptorum synonymicus et systematicus.</article-title><source>Munich</source><volume>10</volume>: <fpage>2989</fpage>–<lpage>3232</lpage>.</mixed-citation></ref><ref id="B1"><mixed-citation xmlns:xlink="http://www.w3.org/1999/xlink" xlink:type="simple"><person-group><name name-style="western"><surname>Aurivillius</surname><given-names>C</given-names></name></person-group> (<year>1923</year>) Coleopterorum Catalogus. Pars 74 [vol. 23]. <tp:taxon-name><tp:taxon-name-part taxon-name-part-type="family">Cerambycidae</tp:taxon-name-part></tp:taxon-name>: <tp:taxon-name><tp:taxon-name-part taxon-name-part-type="subfamily">Lamiinae</tp:taxon-name-part></tp:taxon-name>. II. W. Junk &amp; S. Schenkling, Berlin, 323–704.</mixed-citation></ref><ref id="B4"><mixed-citation xmlns:xlink="http://www.w3.org/1999/xlink" xlink:type="simple"><person-group><name name-style="western"><surname>Breuning</surname><given-names>S</given-names></name></person-group> (<year>1961</year>) Catalogue des Lamiaires du Monde (Col. Céramb.). Verlag des Museums G. Frey, Tutzing bei München (4): 183–284</mixed-citation></ref><ref id="B6"><mixed-citation xmlns:xlink="http://www.w3.org/1999/xlink" xlink:type="simple"><person-group><name name-style="western"><surname>Cools</surname><given-names>J</given-names></name></person-group> (<year>1993</year>) <article-title>Liste du matériel typique conservé dans les collections entomologiques de l’Institut royal des Sciences naturelles de Belgique. <tp:taxon-name><tp:taxon-name-part taxon-name-part-type="order">Coleoptera</tp:taxon-name-part></tp:taxon-name>, <tp:taxon-name><tp:taxon-name-part taxon-name-part-type="superfamily">Cerambycoidea</tp:taxon-name-part></tp:taxon-name>, <tp:taxon-name><tp:taxon-name-part taxon-name-part-type="family">Cerambycidae</tp:taxon-name-part></tp:taxon-name>. VIII. Sous-famille des <tp:taxon-name><tp:taxon-name-part taxon-name-part-type="subfamily">Lamiinae</tp:taxon-name-part></tp:taxon-name>.</article-title><source>Documents de Travail de L’Institut Royal des Sciences Naturelles de Belgique</source><volume>74</volume>: <fpage>1</fpage>–<lpage>115</lpage>.</mixed-citation></ref><ref id="B10"><mixed-citation xmlns:xlink="http://www.w3.org/1999/xlink" xlink:type="simple"><person-group><name name-style="western"><surname>Pascoe</surname><given-names>FP</given-names></name></person-group> (<year>1866</year>) <article-title>Catalogue of Longicorn <tp:taxon-name><tp:taxon-name-part taxon-name-part-type="order">Coleoptera</tp:taxon-name-part></tp:taxon-name>, collected in the Island of Penang by James Lamb, Esq. (Part I.</article-title><source>) The Proceedings of the Scientific Meetings of the Zoological Society of London</source><volume>44</volume> [<issue>1866</issue>]: <fpage>222</fpage>–<lpage>267</lpage>.</mixed-citation></ref></ref-list></tp:taxon-treatment>
