# Supplementary material for: ﻿Review of the genus Ectinogramma Thomson, 1864 (Coleoptera, Cerambycidae, Lamiinae, Agapanthiini)
Source: Zookeys. 2025 Jul 11;1244:239–48. doi: 10.3897/zookeys.1244.148097 (PMC12274892; doi:10.3897/zookeys.1244.148097)
Supplement: XML Treatment for Ectinogramma ochreovittata [file zookeys.1244.148097-treatment3.xml]

<!DOCTYPE tp:taxon-treatment
  PUBLIC "-//TaxonX//DTD Taxonomic Treatment Publishing DTD v0 20100105//EN" "tax-treatment-NSO.dtd">
<tp:taxon-treatment xmlns:tp="http://www.plazi.org/taxpub"><tp:treatment-meta><kwd-group><label>Taxon classification</label><kwd>
              <named-content content-type="kingdom">Animalia</named-content>
            </kwd><kwd>
              <named-content content-type="order">Coleoptera</named-content>
            </kwd><kwd>
              <named-content content-type="family">Cerambycidae</named-content>
            </kwd></kwd-group><mixed-citation publication-type="journal"><person-group><name><surname>Huang</surname><given-names>Gui-Qiang</given-names></name><name><surname>Li</surname><given-names>Yao-Lan</given-names></name><name><surname>Lu</surname><given-names>Hai-Jun</given-names></name><name><surname>Liu</surname><given-names>Dong-Shuo</given-names></name></person-group><article-title>﻿Review of the genus <italic><tp:taxon-name><tp:taxon-name-part taxon-name-part-type="genus" reg="Ectinogramma">Ectinogramma</tp:taxon-name-part></tp:taxon-name></italic> Thomson, 1864 (<tp:taxon-name><tp:taxon-name-part taxon-name-part-type="order">Coleoptera</tp:taxon-name-part></tp:taxon-name>, <tp:taxon-name><tp:taxon-name-part taxon-name-part-type="family">Cerambycidae</tp:taxon-name-part></tp:taxon-name>, <tp:taxon-name><tp:taxon-name-part taxon-name-part-type="subfamily">Lamiinae</tp:taxon-name-part></tp:taxon-name>, <tp:taxon-name><tp:taxon-name-part taxon-name-part-type="tribe">Agapanthiini</tp:taxon-name-part></tp:taxon-name>)</article-title><source>Zookeys</source><day>11</day><month>07</month><year>2025</year><volume>1244</volume><fpage>239</fpage><lpage>248</lpage><pub-id pub-id-type="doi">10.3897/zookeys.1244.148097</pub-id></mixed-citation></tp:treatment-meta><tp:nomenclature><label>﻿</label><tp:taxon-name>
            <object-id xmlns:xlink="http://www.w3.org/1999/xlink" content-type="arpha" xlink:type="simple">44D07D11-F761-5E3E-BF7F-52483930BC86</object-id>
            <tp:taxon-name-part taxon-name-part-type="genus" reg="Ectinogramma">Ectinogramma</tp:taxon-name-part>
            <tp:taxon-name-part taxon-name-part-type="species" reg="ochreovittata">ochreovittata</tp:taxon-name-part>
          </tp:taxon-name><tp:taxon-authority>(Breuning, 1947)</tp:taxon-authority><tp:taxon-status xmlns:xlink="http://www.w3.org/1999/xlink" xlink:type="simple">comb. nov.</tp:taxon-status><xref ref-type="fig" rid="F3">Fig. 3A–D</xref><tp:nomenclature-citation-list><tp:nomenclature-citation><tp:taxon-name>
                <tp:taxon-name-part taxon-name-part-type="genus" reg="Spinogramma">Spinogramma</tp:taxon-name-part>
                <tp:taxon-name-part taxon-name-part-type="species" reg="ochreovittata">ochreovittata</tp:taxon-name-part>
              </tp:taxon-name><comment>Breuning, 1947: 62 (type locality: “Sumatra, Indonesia”); <xref ref-type="bibr" rid="B4">Breuning 1961</xref>: 202 (catalogue).</comment></tp:nomenclature-citation></tp:nomenclature-citation-list></tp:nomenclature><tp:treatment-sec sec-type="remarks" id="SECID0EH4AE"><title>Remarks.</title><p><xref ref-type="bibr" rid="B3">Breuning (1959)</xref> mentioned the differences between the two species of <italic><tp:taxon-name><tp:taxon-name-part taxon-name-part-type="genus" reg="Spinogramma">Spinogramma</tp:taxon-name-part></tp:taxon-name></italic> (i.e., <italic><tp:taxon-name><tp:taxon-name-part taxon-name-part-type="genus" reg="Spinogramma">S.</tp:taxon-name-part><tp:taxon-name-part taxon-name-part-type="species" reg="ruficollis">ruficollis</tp:taxon-name-part></tp:taxon-name></italic> and <italic><tp:taxon-name><tp:taxon-name-part taxon-name-part-type="genus" reg="Spinogramma">S.</tp:taxon-name-part><tp:taxon-name-part taxon-name-part-type="species" reg="ochreovittata">ochreovittata</tp:taxon-name-part></tp:taxon-name></italic>) in his description of <italic><tp:taxon-name><tp:taxon-name-part taxon-name-part-type="genus" reg="Spinogramma">S.</tp:taxon-name-part><tp:taxon-name-part taxon-name-part-type="species" reg="ruficollis">ruficollis</tp:taxon-name-part></tp:taxon-name></italic>; however, there are several key characters that we would like to add that were not mentioned by Breuning. As stated above, <italic><tp:taxon-name><tp:taxon-name-part taxon-name-part-type="genus" reg="Spinogramma">S.</tp:taxon-name-part><tp:taxon-name-part taxon-name-part-type="species" reg="ruficollis">ruficollis</tp:taxon-name-part></tp:taxon-name></italic> is synonymous with <italic><tp:taxon-name><tp:taxon-name-part taxon-name-part-type="genus" reg="Ectinogramma">E.</tp:taxon-name-part><tp:taxon-name-part taxon-name-part-type="species" reg="isosceloides">isosceloides</tp:taxon-name-part></tp:taxon-name></italic>; therefore, this species is compared with <italic><tp:taxon-name><tp:taxon-name-part taxon-name-part-type="genus" reg="Ectinogramma">E.</tp:taxon-name-part><tp:taxon-name-part taxon-name-part-type="species" reg="ochreovittata">ochreovittata</tp:taxon-name-part></tp:taxon-name></italic>, and the found differences are detailed below.</p><p>The redescription of <italic><tp:taxon-name><tp:taxon-name-part taxon-name-part-type="genus" reg="Ectinogramma">Ectinogramma</tp:taxon-name-part></tp:taxon-name></italic> reveals many common characteristics between the two species, <italic><tp:taxon-name><tp:taxon-name-part taxon-name-part-type="genus" reg="Ectinogramma">E.</tp:taxon-name-part><tp:taxon-name-part taxon-name-part-type="species" reg="ochreovittata">ochreovittata</tp:taxon-name-part></tp:taxon-name></italic> and <italic><tp:taxon-name><tp:taxon-name-part taxon-name-part-type="genus" reg="Ectinogramma">E.</tp:taxon-name-part><tp:taxon-name-part taxon-name-part-type="species" reg="isosceloides">isosceloides</tp:taxon-name-part></tp:taxon-name></italic>. <italic><tp:taxon-name><tp:taxon-name-part taxon-name-part-type="genus" reg="Ectinogramma">Ectinogramma</tp:taxon-name-part><tp:taxon-name-part taxon-name-part-type="species" reg="ochreovittata">ochreovittata</tp:taxon-name-part></tp:taxon-name></italic> can be distinguished from the later species by the following characteristics: (1) scape, pedicel and antennomere III dark reddish; basal half and apex of antennomere IV dark reddish, rest of surface reddish brown; antennomeres V–VIII reddish brown except apex reddish brown; antennomere IX reddish brown (<italic><tp:taxon-name><tp:taxon-name-part taxon-name-part-type="genus" reg="Ectinogramma">E.</tp:taxon-name-part><tp:taxon-name-part taxon-name-part-type="species" reg="isosceloides">isosceloides</tp:taxon-name-part></tp:taxon-name></italic> with entire antennae black); (2) pedicel with a trochiformis and apically outward pointed projection, this projection shorter than the pedicel (<italic><tp:taxon-name><tp:taxon-name-part taxon-name-part-type="genus" reg="Ectinogramma">E.</tp:taxon-name-part><tp:taxon-name-part taxon-name-part-type="species" reg="isosceloides">isosceloides</tp:taxon-name-part></tp:taxon-name></italic> the pedicel with a spinous and apically outward pointed process in males, this process is longer than the pedicel; pedicle lacking a spinous and apically outward pointed process in females); (3) prothorax black (reddish brown in <italic><tp:taxon-name><tp:taxon-name-part taxon-name-part-type="genus" reg="Ectinogramma">E.</tp:taxon-name-part><tp:taxon-name-part taxon-name-part-type="species" reg="isosceloides">isosceloides</tp:taxon-name-part></tp:taxon-name></italic>); (4) pronotum with mid-dorsal yellowish-brown pubescence vitta on disc and sides with yellowish-brown pubescence vittae on the anterior <sup>2</sup>/<sub>3</sub> and sparsely scattered short white pubescence behind (pronotum of <italic><tp:taxon-name><tp:taxon-name-part taxon-name-part-type="genus" reg="Ectinogramma">E.</tp:taxon-name-part><tp:taxon-name-part taxon-name-part-type="species" reg="isosceloides">isosceloides</tp:taxon-name-part></tp:taxon-name></italic> sparsely covered with short yellowish-brown pubescence); (5) pronotal disc with transverse wrinkles (disc of <italic><tp:taxon-name><tp:taxon-name-part taxon-name-part-type="genus" reg="Ectinogramma">E.</tp:taxon-name-part><tp:taxon-name-part taxon-name-part-type="species" reg="isosceloides">isosceloides</tp:taxon-name-part></tp:taxon-name></italic> without transverse wrinkles); (6) scutellum densely clothed with short yellowish-brown pubescence (scutellum of <italic><tp:taxon-name><tp:taxon-name-part taxon-name-part-type="genus" reg="Ectinogramma">E.</tp:taxon-name-part><tp:taxon-name-part taxon-name-part-type="species" reg="isosceloides">isosceloides</tp:taxon-name-part></tp:taxon-name></italic> densely clothed with short yellowish pubescence); (7) elytra with a yellowish-brown pubescence band along suture, and side with reddish-brown area on anterior <sup>2</sup>/<sub>5</sub> which gradually constricts apically, the reddish-brown area covered with sparse yellowish-brown pubescence (elytra of <italic><tp:taxon-name><tp:taxon-name-part taxon-name-part-type="genus" reg="Ectinogramma">E.</tp:taxon-name-part><tp:taxon-name-part taxon-name-part-type="species" reg="isosceloides">isosceloides</tp:taxon-name-part></tp:taxon-name></italic> with a pale yellowish pubescence band along suture, and side with reddish-brown area anteriorly, the reddish-brown area covered with short yellowish-brown pubescence); (8) mesanepisternum, mesepimeron and metanepisternum sparsely clothed with short white pubescence (<italic><tp:taxon-name><tp:taxon-name-part taxon-name-part-type="genus" reg="Ectinogramma">E.</tp:taxon-name-part><tp:taxon-name-part taxon-name-part-type="species" reg="isosceloides">isosceloides</tp:taxon-name-part></tp:taxon-name></italic> with mesanepisternum, mesepimeron and metanepisternum densely clothed with short yellowish pubescence); and (9) tibiae and femora of middle legs and tibiae of hind legs reddish brown (<italic><tp:taxon-name><tp:taxon-name-part taxon-name-part-type="genus" reg="Ectinogramma">E.</tp:taxon-name-part><tp:taxon-name-part taxon-name-part-type="species" reg="isosceloides">isosceloides</tp:taxon-name-part></tp:taxon-name></italic> with tibiae and femora of middle legs and tibiae of hind legs black).</p></tp:treatment-sec><tp:treatment-sec sec-type="type material" id="SECID0EQEAG"><title>Type material examined.</title><p><bold><italic>Holotype</italic></bold>, gender unknown (<named-content xmlns:xlink="http://www.w3.org/1999/xlink" content-type="dwc:institutional_code" xlink:title="Naturhistoriska Riksmuseet, Stockholm, Sweden" xlink:href="http://grbio.org/institution/swedish-museum-natural-history-entomology-collections" xlink:type="simple">NHRS</named-content>), Sumatra, A. Koller (printed with black ink on a rectangular white label) / <italic><tp:taxon-name><tp:taxon-name-part taxon-name-part-type="genus" reg="Spinogramma">Spinogramma</tp:taxon-name-part><tp:taxon-name-part taxon-name-part-type="species" reg="ochreovittata">ochreovittata</tp:taxon-name-part></tp:taxon-name></italic> mihi Typ Breuning det. (“<italic><tp:taxon-name><tp:taxon-name-part taxon-name-part-type="genus" reg="Spinogramma">Spinogramma</tp:taxon-name-part><tp:taxon-name-part taxon-name-part-type="species" reg="ochreovittata">ochreovittata</tp:taxon-name-part></tp:taxon-name></italic> mihi Typ” handwritten and “Breuning det.” printed with black ink on a rectangular white label) / <named-content xmlns:xlink="http://www.w3.org/1999/xlink" content-type="dwc:institutional_code" xlink:title="Naturhistoriska Riksmuseet, Stockholm, Sweden" xlink:href="http://grbio.org/institution/swedish-museum-natural-history-entomology-collections" xlink:type="simple">NHRS</named-content>-ALJB 000000775 (printed with black ink on a rectangular white label) / Typus (printed with black ink on a rectangular red label with a black inside border) / 3808E93 + (printed with black ink on a rectangular blue label); examined from four photographs (Fig. <xref ref-type="fig" rid="F3">3A–D</xref>).</p></tp:treatment-sec><tp:treatment-sec sec-type="distribution" id="SECID0E6FAG"><title>Distribution.</title><p>Indonesia (Sumatra).</p></tp:treatment-sec><tp:treatment-sec><!--Section generated to contain objects referenced in tp:taxon-treatment.--><fig id="F3" position="float" orientation="portrait"><object-id xmlns:xlink="http://www.w3.org/1999/xlink" content-type="doi" xlink:type="simple">10.3897/zookeys.1244.148097.figure3</object-id><object-id xmlns:xlink="http://www.w3.org/1999/xlink" content-type="arpha" xlink:type="simple">7BB5F314-ABAE-5C77-BF86-27050521333C</object-id><label>Figure 3.</label><caption><p><bold>A–D.</bold><italic><tp:taxon-name><tp:taxon-name-part taxon-name-part-type="genus" reg="Spinogramma">Spinogramma</tp:taxon-name-part><tp:taxon-name-part taxon-name-part-type="species" reg="ochreovittata">ochreovittata</tp:taxon-name-part></tp:taxon-name></italic>, holotype; <bold>A.</bold> Dorsal habitus; <bold>B.</bold> Lateral habitus; <bold>C.</bold> Ventral habitus; <bold>D.</bold> Labels (photographs <bold>A–D</bold> taken by María Alejandra Álvarez Covelli).</p></caption><graphic xmlns:xlink="http://www.w3.org/1999/xlink" xlink:href="zookeys-1244-239_article-148097__-g003.jpg" position="float" orientation="portrait" xlink:type="simple" id="oo_1372175.jpg"><uri content-type="original_file" xlink:type="simple">https://binary.pensoft.net/fig/1372175</uri></graphic></fig></tp:treatment-sec><ref-list><ref id="B4"><mixed-citation xmlns:xlink="http://www.w3.org/1999/xlink" xlink:type="simple"><person-group><name name-style="western"><surname>Breuning</surname><given-names>S</given-names></name></person-group> (<year>1961</year>) Catalogue des Lamiaires du Monde (Col. Céramb.). Verlag des Museums G. Frey, Tutzing bei München (4): 183–284</mixed-citation></ref><ref id="B3"><mixed-citation xmlns:xlink="http://www.w3.org/1999/xlink" xlink:type="simple"><person-group><name name-style="western"><surname>Breuning</surname><given-names>S</given-names></name></person-group> (<year>1959</year>) <article-title>Nouvelles formes de Lamiaires (onzième partie).</article-title><source>Bulletin de l’Institut Royal des Sciences Naturelles de Belgique, Bruxelles</source><volume>35</volume>(<issue>6</issue>): <fpage>1</fpage>–<lpage>14</lpage>.</mixed-citation></ref></ref-list></tp:taxon-treatment>
